# Supplementary material for: ORAI1 inhibition as an efficient preclinical therapy for tubular aggregate myopathy and Stormorken syndrome
Source: JCI Insight. 2024 Mar 22;9(6):e174866. doi: 10.1172/jci.insight.174866 (PMC11063934; doi:10.1172/jci.insight.174866)
Supplement: Supporting data values [file jciinsight-9-174866-s273.xlsx]

## Sheet: Fig. 1
Body weight Evolution Fig. 1A
Age (weeks)	Body weight (g)
	WT														Orai1R93W/+													Stim1R304W/+											Stim1R304W/+Orai1R93W/+
1	21.8	15.3	15.3	18.9	18	14.9	15.2	20.5	14.4	13.2	16.8	17.3	17.3	15.7	18.6	13	12	16.8	17.2	13.8	13.3	20.6	18.8	16.5	17	16	16.5	13.4	12.8	13.1	15.1	13.2	13.8	15.6	14.4	13.5	15.9	13.2	15.4	17.5	12.9	17.2	17.5	20.1	14.6	11.5	11.7	15.5	14.6
2	26.5	23.4	24.5	25.4	26.8	23.1	23.2	24.5	23.8	21.7	24.8	22.3	22.3	20.5	26.3	22.2	18.2	22.2	22.8	22.7	24	24.5	23.9	23	21.4	20.2	21.2	19.5	17.6	18.2	19.8	19.5	18.1	17.5	16.5	15.4	21	19.1	20	21.7	17	20.9	22.8	24	20.4	20.3	17.7	20.9	22
3	30.3	28.7	28.7	28.2	29.9	25.9	27.5	27.9	25.8	23.4	28.5	24.1	27.6	23	29.5	24.9	23.9	26.2	26.5	27.1	26.1	27.4	27.8	26	25.5	24.1	25	20.7	20.1	19.9	22.9	22.3	21.9	20.8	18.4	19.5	22.9	21	22.9	25.4	21	20.8	26.2	26.7	26.7	21.8	22.2	24.8	23.8
4	34	29.6	30.7	30.2	32.7	27.7	28.6	30.7	28.1	26	30.3	26.7	30.4	25.2	32.1	27	24.7	27.2	28.9	29.1	27.7	29.1	29.6	29.1	28.1	26.7	26.9	23.4	21.2	21	24.6	22.3	21.9	21.7	20.2	21.2	24	21.6	25.3	28.8	21.3	22.6	29.1	29.5	28.9	23.9	23.7	25.5	25.9
Spleen weight Fig. 1C
Genotype	Spleen to body weight ratio (mg/g)
WT	3.76433	3.46541	4.43709	3.46273	2.44195	2.69149	2.29642	4.14035	2.58628	3.89216
Orai1R93W/+	2.31429	2.68841	2.17007	2.09864	4.525	2.70307	2.34068	2.23729
Stim1R304W/+	5.35622	4.96789	3.82791	3.92946	5.12609	4.10046
Stim1R304W/+Orai1R93W/+	2.61538	2.65035	4.45794	2.91518	2.93266	2.39041	3.71186	2.94218	3.26667	2.79365
Spleen megakaryocytes Fig. 1D
Genotype	Spleen megakaryocytes per mm2
WT	6.98748	3.33124	4.87499	2.59999	1.7875	4.06249	2.11249
Orai1R93W/+	1.21875	3.24999	1.21875	1.4625	4.54999	1.625	1.05625
Stim1R304W/+	20.5562	27.4624	20.3124	29.3312	22.2624	24.2124	21.5312
Stim1R304W/+Orai1R93W/+	2.68124	1.94999	5.52499	9.74997	8.85623	7.88123	11.2937	4.71249
Platelet counts Fig. 1F
Genotype	Platelets (103 cells/µL)
WT	1562	1114	1468	1598	1486	1284	986	1336	1466	1396	1040	808	1200	1274
Orai1R93W/+	1450	1534	1278	1594	1582	1430	1534	1512	1256
Stim1R304W/+	374	312	380	346	338	304	360	338	326	284
Stim1R304W/+Orai1R93W/+	858	688	836	866	416	872	956	936	994	944	768	790	832
[truncated: 2 more columns]

## Sheet: Fig. 2
Body weight Evolution Fig. 2A
Age (weeks)	Hanging time (s)
	WT														Orai1R93W/+													Stim1R304W/+											Stim1R304W/+Orai1R93W/+
1	60	35	60	56.3333	60	60	60	60	60	60	60	60	51	55.6667	60	60	26.6667	55	43.6667	60	60	60	56.6667	60	60	60	60	47.6667	60	32.3333	40	60	10	60	60	60	60	42.6667	60	55.6667	60	60	60	60	60	60	7.66667	56	60
2	60	52	60	60	60	60	60	60	60	44	60	60	60	60	60	60	39.6667	57	60	60	60	60	56.3333	57.6667	60	60	60	54	19.6667	28.3333	14	60	53.6667	49.3333	60	50.3333	55.6667	11	55	60	45.3333	60	29.3333	46.6667	60	57	53.6667	60	48.3333
3	60	36.3333	60	56.6667	60	60	60	58.3333	60	60	60	60	60	60	60	60	60	48.6667	52.3333	60	60	60	60	60	60	60	60	37.6667	16.6667	18.3333	18.3333	60	45	55	60	39.6667	37.3333	18.6667	55	58.3333	60	58.3333	60	35.3333	60	46.3333	31.6667	52.3333	14.6667
4	48.6667	30.3333	60	36	41.6667	60	60	60	60	60	60	60	55	60	47.6667	50	60	58.3333	50.6667	60	44	60	56.6667	60	60	60	60	26.6667	8	29.3333	10.6667	35	23.6667	27	46	48.3333	45.3333	10.3333	50	60	60	60	31.3333	38	46.6667	43	23.6667	60	45
Force Frequency Fig. 2B
Frequeny (Hz)	Specific force (mN/mm2)
	WT					Orai1R93W/+							Stim1R304W/+						Stim1R304W/+Orai1R93W/+
1	64.6884	61.3363	70.5375	49.6739	51.9439	66.8561	69.593	66.227	50.2532	66.6422	62.0759	50.201	111.192	119.117	84.9753	105.929	122.723	109.496	92.8497	60.1525	52.2082	84.0931	70.0088	108.908	81.2184
10	68.8658	64.0357	72.6547	50.5245	54.775	68.7336	72.5742	66.5393	52.8776	71.1242	63.5164	54.2102	128.55	135.127	98.4433	115.228	148.583	122.504	94.3672	66.1526	56.9427	87.6249	70.752	110.981	83.5013
20	71.7114	67.6586	97.8805	57.7578	58.8692	78.7091	79.9019	71.9093	57.6959	81.2255	78.5203	63.2104	204.598	215.063	168.921	173.719	248.877	212.347	120.066	84.2839	70.0004	110.082	99.4225	133.389	117.602
40	162.446	136.032	189.039	136.783	113.837	156.622	161.374	153.938	152.434	176.017	192.502	149.127	237.84	272.311	225.11	254.246	282.063	270.493	218.119	172.011	157.661	223.658	168.541	244.973	205.601
50	223.08	208.178	207.46	193.371	171.679	202.186	222.518	214.56	165.57	218.329	234.521	195.112	242.296	279.976	231.403	262.331	286.396	275.661	235.771	193.16	173.707	251.417	183.169	261.955	224.745
75	268.498	259.85	223.559	237.691	211.62	242.278	268.869	275.345	226.805	249.78	261.468	233.358	245.929	288.048	235.39	268.922	288.695	279.529	253.883	210.686	187.609	273.15	197.036	275.689	236.266
100	280.594	271.344	225.711	246.294	218.54	254.238	281.674	286.729	239.151	256.482	267.77	246.508	246.842	288.554	235.824	269.01	289.51	280.784	258.584	215.028	190.186	280.9	200.271	277.76	234.424
125	285.238	276.691	218.942	248.093	222.222	258.378	285.206	291.396	244.073	257.99	268.246	250.684	246.433	286.626	233.946	267.558	288.79	279.315	262.912	216.511	190.302	281.865	195.196	276.353	235.058
150	286.149	274.928	209.037	246.397	223.567	255.145	285.906	289.812	246.089	254.86	265.63	250.423	246.233	285.579	231.979	265.988	286.545	277.988	262.159	215.756	186.8	282.615	190.408	272.487	233.397
175	284.599	272.186	200.866	241.227	220.229	251.328	285.211	285.124	245.197	251.783	257.757	246.839	245.368	283.401	231.012	263.314	284.105	277.421	255.367	214.191	180.359	281.724	186.229	266.632	229.888
200	281.048	268.86	189.148	233.609	215.554	244.565	278.891	278.145	244.852	246.025	247.582	244.374	245.238	282.815	226.663	259.551	280.795	272.079	249.281	213.739	175.349	279.289	183.023	254.94	224.434
Relaxation time (single stimulation) Fig. 2D
Genotype	Time to reach 50% relaxation (ms)
WT	15.3	10.4	20.2	11	10.4
Orai1R93W/+	13.3	12.5	12.3	10.4	12.9	13.6	11.1
Stim1R304W/+	28	26	22.4	18.9	29.4
Stim1R304W/+Orai1R93W/+	18.8	11.4	10.9	14.1	24.4	18	20.5
Relaxation time (tetanic stimulation) Fig. 2F
Genotype	Time to reach 50% relaxation (ms)
WT	43.1	40.8	51.7	40.8	42.1
Orai1R93W/+	42.7	40	38.9	37.2	46.5	43.2	43.2
Stim1R304W/+	85.5	81.1	81.2	79.5	97.5
Stim1R304W/+Orai1R93W/+	56.7	45.8	53.2	51.6	52.4	60.9	42.1
Resting Ca2+ Fig. 2G
Genotype	Basal [Ca2+] (nM)
WT	130	125	121	114	109	107	106	145	147	152	142	143	139	85	67	63	77	87	120	119	120	125	94	79	96	37	39	91	104	110	98	60	61	65	65	60	60	65	68	69	50	42	104	40	52	32	44	69	34
Orai1R93W/+	71	97	148	182	172	172	131	148	177	70	67	81	84	83	81	81	81	85	88	165	203	70	113	45	46	43	48	48	60	60	63	65	36	47	50	51	165	203	70	113	45	46	43	48	48	60	60	63	65
Stim1R304W/+	556	497	564	588	664	420	556	542	551	550	159	90	77	82	89	70	199	128	132	185	189	193	186	80	90	202	212	446	570	110	195	527	103	248	195	258	333	339	507	602	530	380	706	512	431	179	216	267	137
Stim1R304W/+Orai1R93W/+	80	195	150	166	147	103	96	95	101	95	80	65	32	42	48	89	86	87	87	95	101	187	178	175	180	169	146	140	160	94	114	74	80	232	355	280	150	144	165	180	180	40	40	40	60	62	60	150	154
SOCE amplitude Fig. 2H
Genotype	SOCE amplitude Δ[Ca2+] (nM)
WT	0	20	50	30	40	30	30	24	0	14	15	17	15	26	20	50	40	80	30	188	90	30	70	400	200	474	450	0	0	10	0	0
Orai1R93W/+	50	40	60	45	40	40	10	166	125	168	95	50	30	150	25	28	40	50
Stim1R304W/+	325	210	155	80	60	100	264	460	416	320	390	300	315	305	288	377	495	425	235	248	1365	650	548	823
Stim1R304W/+Orai1R93W/+	60	70	64	80	89	62	52	50	45	67	30	40	75	70	30	70	120	230	200	24	40	50	40	60	45	20	30	35	24	22	25	25	15	25	280	121	100	129	289	290	110	250	200	200	180	188	180	222	30
[truncated: 40 more columns]

## Sheet: Fig. 3
Internalized nuclei Fig. 3B
Genotype	Fibers with internalized nuclei (%)
WT	0.302419	0.554435	0.438404	0.261097	0.569476
Orai1R93W/+	0.3615	0.235942	0.328947	0.111794	0.054825	0.188147	0.255885
Stim1R304W/+	0.862689	1.2987	0.858001	1.5	1.2	1.42646
Stim1R304W/+Orai1R93W/+	0.8	0.1	0.4	0.206327	0.189036	0.338983	0.271003
Blood creatine kinase Fig. 3C
Genotype	Creatine kinase (U/l)
WT	308	41	38	91	113
Orai1R93W/+	67	86	46	88
Stim1R304W/+	274	400	159	588	473	389
Stim1R304W/+Orai1R93W/+	116	84	168	296
Regeneration Fig. 3D
Genotype	Regenerative fibers per mm2
WT	0.159364	0	0	0	0	0	0
Orai1R93W/+	0.335295	0		0	0	0.412228	0
Stim1R304W/+	2.26004	2.7004	3.33386	2.6954	0.675263	2.57726	1.29047
Stim1R304W/+Orai1R93W/+	0	0.701141	0.695253	0.682566	0	0.159421	0.734963	0
ER stress Fig. 3E
Genotype	Hspa5 (BiP) relative mRNA levels							Hsp90b1 (GRP94) relative mRNA levels							Xbp1 (s/u ratio) relative mRNA levels
WT	1.19744	1.3192	1.0713	0.580118	0.775395	1.31367		1.15361	1.27103	0.910309	0.600428	0.829611	1.50405		0.927201	0.777124	0.699807	1.31787	1.50482
Orai1R93W/+	0.703511	0.338876	0.755776	0.715881	1.60387	1.07113		1.12162	0.523727	0.900965	0.872883	1.20969	1.08035		1.15254	0.735123	0.679636	0.699814	0.697507	0.802797
Stim1R304W/+	2.10947	2.04148	1.61226	1.87068	2.10432	1.54517	1.21707	1.41787	1.7524	1.69219	1.32947	1.584	1.06366	0.864737	1.50564	1.06968	1.82408	1.97501	1.73195	1.47865
Stim1R304W/+Orai1R93W/+	1.42295	0.753594	1.38796	0.591943	0.767505	0.99161		1.25499	0.717033	1.49159	0.661202	1.27457	0.813086		0.896442	1.15931	0.827313	0.939313	1.04661

## Sheet: Fig. 4
Rescue level Fig. 4A
Strategy	Genotype mean	Body weight (g)	Femur trabecular thickness (µm)	Spleen weight ratio (mg/g)	Platelets (103 cells/µL)	Hanging time (s)	Tetanic muscle relaxation time (ms)	Fibers with internalized nuclei (%)	Hspa5 Relative mRNA levels	Basal [Ca2+] (nM)
Orai1 Silencing	WT (100 % rescue)	29.9857	68.7144	2.66193	1230	51.2857	54.0857	0.683187	1.01	140.1
	Stim1R304W/+ (0% rescue)	21.8273	51.6034	3.43254	388.333	25.9091	101.6	3.37364	1.852	374.7
	Stim1R304W/+ Orai1+/-	26.5563	62.0673	3.8901	429.75	31.375	96.0444	3.79139	2.086	301.6
	Therapeutic rescue (%)	57.9642	61.1533	0	4.92079	21.5391	11.6924	0	0	31.1594
ORAI1 Inhibition	WT (100 % rescue)	29.35	66.0778	3.31782	1287	53.6905	51.6	0.425166	1.04285	140.1
	Stim1R304W/+ (0% rescue)	22.1	49.6639	4.55134	336.2	28.2121	100.3	1.19098	1.78578	374.7
	Stim1R304W/+ Orai1R93W/+	25.8692	66.9539	3.06763	827.385	46.9487	65.9571	0.329336	0.985927	225.4
	Therapeutic rescue (%)	51.9894	100	100	51.6601	73.5393	70.5192	100	100	63.6402
Gene expression improvement Fig.4C
Strategy	Expression improvement	Number of genes	% of genes
Orai1 Silencing	Not rescued	1166	90.4577
	Partially rescued	112	8.68891
	Rescued	11	0.853375
ORAI1 Inhibition	Not rescued	176	13.654
	Partially rescued	486	37.7036
	Rescued	627	48.6424
Atp2a1 and Sln gene expression Fig. 4E
Genotype	Atp2a1 normalized counts								Sln normalized counts
WT	1039458	1075148	1167865	1193496	1013878	1185437	1153855	1258667	25.14	19	25	32	18	19	39	25
Orai1R93W/+	1274582	1002564	1144044	1139490					21	19	23	25
Stim1R304W/+	804149	822150	743090	775329	788233	824081	918908	766649	384	169	258	231	421	263	268	468
Stim1R304W/+Orai1+/-	826573	913783	917840	860540					54	82	206	233
Stim1R304W/+Orai1R93W/+	1138606	1202806	1156265	1104526					25	35	52	23

## Sheet: Fig. 5
Circulating myostatin Fig. 5A
Genotype	Plasma myostatin (pg/mg)
WT	1498.5	1773.91	1277.03	1813.75	1684.52	1254.43	1496.31
Orai1R93W/+	1732.61	2080.23	1647.35	1407.68
Stim1R304W/+	674.626	593.237	678.795	437.376	531.376
Stim1R304W/+Orai1R93W/+	1588.62	1262.39	1508.35	2045.94	1851.24
Circulating myostatin Fig. 5B
Genotype	Plasma myostatin (pg/mg)
Controls	99.7745	81.3743	77.8183	74.3446
Patients	46.8548	54.0931	24.2309

## Sheet: Fig. S2
Body length Fig. S2A
Genotype	Body length (cm)
WT	9.7	9.6	9.4	9.7	9.3	9.6	9.7	9.4	9.2	9.5
Orai1R93W/+	9.4	9.4	9.2	9.4	9.2	9.6	9.4	9.3
Stim1R304W/+	8.7	8.6	8.8	9.1	8.9	8.4	8.6
Stim1R304W/+ Orai1R93W/+	9	9.5	8.5	9	9.3	9.2	9.1	8.7	8.9	9.3
Bleeding time Fig. S2B
Genotype	Tail bleeding time (s)
WT	90	105	105	90	105	75
Stim1R304W/+	600	465	525
Stim1R304W/+ Orai1R93W/+	240	195	240	165
Total distance Fig. S2C
Genotype	Total distance (cm)
WT	9538.6	7520.8	8773.4	8616.8	8616.8	9764.6	10795	8888.4	8122.2	9074.1	9134.8	9002.3	10430.3	11030.5
Orai1R93W/+	8960.5	7107.5	9754.4	8370.1	9245.6	9426.2	10983.9	9696.3	9755.7	8714.9	8328	9608	8825.1
Stim1R304W/+	7533.2	9119.4	8670.1	6228.7	10917.2	6812.3	8735.5	8192.8	8722.4	8526.9	9427.3	9068.2
Stim1R304W/+ Orai1R93W/+	9646.3	10036.9	10532.2	10497.5	8418.4	10811.2	8258.8	7320	8580.1	10253.5	11355.5	11800.3	11927.3
Mean speed Fig. S2D
Genotype	Mean speed (cm/s)
WT	5.3	4.2	4.9	4.8	4.8	5.4	6	4.9	4.5	5	5.1	5	5.8	6.1
Orai1R93W/+	5	3.9	5.4	4.7	5.1	5.2	6.1	5.4	5.4	4.8	4.6	5.3	4.9
Stim1R304W/+	4.2	5.1	4.8	3.5	6.1	3.8	4.9	4.6	4.8	4.7	5.2	5
Stim1R304W/+ Orai1R93W/+	5.4	5.6	5.9	5.8	4.7	6	4.6	4.1	4.8	5.7	6.3	6.6	6.6
Fatigue Fig. S2E
Stimulation train	Specific force (mN/mm2)
	WT					Orai1R93W/+							Stim1R304W/+						Stim1R304W/+Orai1R93W/+
1	162.656	142.553	186.161	115.369	115.55	150.966	160.394	128.6	110.91	158.631	181.27	131.162	235.545	271.409	227.211	247.925	281.31	273.724	227.583	174.852	158.87	233.592	188.073	244.308	203.51
2	164.908	134.931	171.97	129.665	121.532	144.544	146.532	133.965	101.752	156.184	172.95	118.682	227.77	259.865	217.173	239.55	265.257	256.658	210.889	164.796	146.797	227.697	184.234	242.715	199.383
3	175.022	142.548	169.714	138.254	131.931	152.105	156.363	139.545	109.521	161.413	176.114	129.182	220.851	251.835	209.988	231.797	256.665	249.455	206.93	166.902	146.187	227.258	178	238.826	196.396
4	180.654	145.952	168.627	142.643	136.974	156.987	161.822	141.74	114.882	162.652	178.34	134.613	212.818	242.876	203.386	224.588	249.436	242.856	204.075	166.278	144.502	224.656	170.978	233.559	192.342
5	183.379	148.809	167.724	145.508	138.702	161.311	164.346	142.717	118.142	160.795	180.119	139.796	206.761	236.448	197.337	217.403	242.422	236.79	199.991	163.518	142.856	221.589	162.197	228.566	188.204
6	183.889	150.048	166.256	146.821	140.763	164.5	167.297	143.419	120.009	154.686	180.159	142.257	201.335	230.65	191.828	211.028	235.927	231.482	196.819	161.164	141.098	217.325	155.886	224.196	184.451
7	183.934	150.579	164.323	147.596	140.855	164.772	168.7	142.756	121.042	148.463	179.488	142.598	196.556	225.356	186.529	205.492	230.709	227.097	193.476	158.878	138.954	212.26	148.55	220.333	180.88
8	182.765	150.627	162.591	147.22	141.236	164.998	169.06	143.247	121.632	142.319	177.278	143.159	192.673	221.429	181.486	200.432	226.564	223.369	190.649	157.236	137.121	208.606	141.518	216.713	177.309
9	181.648	150.916	160.515	146.335	141.095	163.897	168.168	141.635	121.16	138.069	175.214	142.431	189.05	217.602	176.296	195.52	222.4	219.967	189.168	154.374	135.277	204.844	134.639	213.407	174.069
10	179.698	150.368	158.611	145.003	140.153	163.731	166.813	140.146	120.373	132.606	172.507	141.743	185.917	213.663	172.169	190.428	218.845	216.179	185.553	151.386	132.536	201.275	127.647	210.351	170.585
11	177.525	148.885	156.134	143.334	139.454	162.39	165.149	138.072	119.733	127.52	169.554	140.451	182.466	210.331	168.28	186.254	215.462	213.078	182.556	148.971	130.769	197.515	121.829	207.419	167.325
12	174.563	146.915	153.843	141.224	137.667	160.107	162.547	135.186	119.157	122.347	165.85	139.542	179.244	208.037	164.592	181.234	212.218	209.907	180.431	145.72	128.725	194.493	117.342	204.6	163.858
13	171.738	145.177	150.467	138.576	136.406	158.33	160.813	131.66	117.94	118.602	161.422	138.291	176.219	204.662	161.535	176.997	209.583	206.987	177.521	142.779	127.321	190.884	113.717	201.754	160.338
14	169.235	143.935	146.313	135.543	134.124	156.986	158.465	129.06	117.401	114.831	155.468	136.543	173.045	201.677	157.962	172.831	207.014	204.153	174.965	139.881	125.174	187.702	110.789	199.118	156.496
15	166.253	140.982	141.627	131.846	131.759	154.73	156.702	126.105	116.012	112.093	149.117	136.628	170.089	199.759	154.83	169.013	204.727	201.212	172.419	137.103	122.512	184.387	108.039	196.524	151.159
16	161.511	138.432	136.576	127.496	129.173	152.78	154.106	121.941	114.47	110.506	142.344	134.759	166.996	197.313	150.954	165.542	202.087	198.883	171.084	133.618	120.688	180.429	106.099	192.693	145.445
17	156.361	135.299	131.916	122.739	125.362	150.247	150.579	118.572	112.781	108.093	135.961	131.361	164.113	195.212	147.022	161.853	199.734	196.354	165.248	128.579	118.126	175.947	103.622	188.349	139.954
18	151.254	132.192	129.083	116.584	121.962	147.108	147.307	114.809	111.248	107.047	130.988	128.419	161.032	192.87	143.328	158.154	197.727	193.865	160.623	123.368	115.174	170.859	101.777	182.813	134.883
19	146.461	128.79	126.43	111.181	118.114	143.604	144.053	110.925	109.874	105.708	126.02	124.548	158.204	190.639	139.764	154.209	195.871	191.345	155.327	118.373	112.496	163.184	100.332	176.958	130.705
20	143.049	124.839	123.551	106.159	114.139	138.597	140.757	106.846	107.456	103.738	122.387	121.385	155.134	187.699	136.065	149.429	194.052	188.088	150.57	113.5	109.791	156.449	98.5452	170.714	126.724
21	139.346	122.42	120.909	101.539	110.412	133.562	137.423	102.841	105.349	102.733	119.292	116.545	151.674	185.209	132.871	144.935	191.637	185.248	145.588	109.654	106.585	149.774	97.0907	164.546	123.86
22	135.89	118.112	118.677	97.9936	107.234	129.167	132.99	99.9256	102.854	101.263	117.069	111.012	148.332	182.772	129.192	140.86	189.721	182.608	141.542	106.385	103.921	143.79	95.7035	159.055	120.935
23	132.487	115.107	116.047	94.1426	104.123	124.324	129.265	97.4113	100.56	100.405	114.118	107.433	145.19	180.206	126.146	136.036	188.182	180.619	138.127	103.137	101.74	139.129	94.7906	154.629	118.069
24	130.091	112.714	114.345	91.1217	101.507	119.794	125.341	94.7886	97.6122	98.7783	111.711	104.296	141.472	177.432	123.104	131.172	186.804	178.857	134.395	100.255	99.6986	134.819	93.5161	150.707	116.565
25	127.853	109.269	111.606	88.0989	99.0005	115.918	122.115	92.4571	94.613	97.7453	109.481	102.221	138.117	175.125	120.355	126.065	185.176	177.272	131.656	97.8384	97.9008	131.571	92.3533	146.925	114.215
26	125.777	106.171	110.247	85.5627	96.2582	112.891	119.173	89.7032	91.4033	96.278	106.54	98.0188	134.716	173.241	117.594	120.988	183.536	175.508	129.215	95.468	95.7354	128.606	91.5034	144.012	112.114
27	122.483	103.303	107.846	83.2623	94.7265	109.655	115.403	87.5949	89.1101	94.7055	104.186	95.4386	131.398	171.043	115.149	115.671	181.336	174.112	127.181	92.9007	94.1481	124.505	90.5256	142.041	110.591
28	121.869	100.919	105.969	81.3886	92.3345	107.114	112.888	85.3536	87.124	93.4837	102.753	92.7657	128.554	169.404	112.38	110.725	179.646	172.666	125.379	90.5242	93.348	122.146	89.0603	140.298	108.983
29	120.235	97.8034	104.093	79.2336	90.2716	105.121	110.681	83.8971	85.0735	92.608	100.837	90.8224	125.23	166.97	109.803	106.079	178.356	171.453	123.425	88.5894	91.4854	119.727	88.5219	138.007	107.277
30	117.175	96.2766	102.183	77.2699	88.6173	103.086	108.281	81.9393	82.7323	92.2268	98.7308	88.984	122.371	166.199	107.378	102.445	177.032	171.146	121.22	87.0406	90.5458	117.705	87.07	135.899	106.058
31	115.882	95.0658	101.464	75.7199	87.2198	101.057	105.925	80.8658	80.5481	91.0752	97.498	85.97	119.78	163.717	104.909	98.7994	175.743	170.315	119.898	85.0182	89.1275	115.185	86.657	134.5	104.221
32	114.282	94.3915	99.7886	73.7806	85.4804	99.1674	103.509	79.3747	79.1311	90.3684	96.8867	85.0617	117.165	162.257	102.66	95.1918	174.551	169.228	118.737	83.8894	88.0415	113.194	85.7782	133.201	102.869
33	112.828	93.0423	97.8978	72.2129	84.0611	97.5365	101.639	77.9035	76.6409	89.0974	96.1976	82.9803	114.727	161.963	100.311	92.1573	173.712	168.391	117.141	82.2066	86.7171	111.271	84.9929	131.774	101.647
34	112.389	92.3039	96.2068	70.6815	82.6412	95.6033	100.21	77.3088	74.9654	88.1362	94.7944	80.4367	112.593	160.87	98.0993	88.7207	172.574	166.899	116.477	81.4863	85.7809	109.043	84.4515	130.734	100.674
35	111.153	91.7001	95.2048	69.1129	81.1621	93.8554	99.3265	75.8533	73.7702	87.3062	93.3749	79.8183	110.877	160.181	96.0833	85.1838	171.274	166.29	114.4	79.4936	84.8957	108.349	83.7921	129.517	99.8697
36	109.677	91.273	94.3817	67.7096	79.9898	91.769	96.8212	74.2464	72.1092	87.1709	91.6087	78.723	108.859	159.084	94.0655	81.7358	170.757	165.907	113.771	77.8944	83.8111	106.376	82.9838	128.402	98.2946
37	107.386	90.923	92.6659	66.3636	78.6169	90.3755	95.6091	73.1579	70.6505	86.4194	90.2262	76.4422	107.174	158.125	92.6369	78.4474	169.668	165.529	112.307	76.6026	83.3645	104.713	82.288	127.155	97.1506
38	106.704	89.7456	91.2231	65.0512	77.3737	88.4953	93.504	72.968	69.755	85.954	89.0803	75.1535	105.019	157.722	90.7762	76.1438	168.799	164.659	112.115	75.2621	82.3838	102.481	81.472	126.22	97.5456
39	106.375	89.6127	90.3683	63.9656	76.4395	87.4959	91.2597	72.0457	69.4757	85.5192	87.7084	74.4753	103.541	156.994	89.234	74.0914	168.304	163.6	110.629	74.456	81.1405	101.415	80.6919	125.098	94.7766
40	105.228	88.7795	89.1816	62.6456	75.1554	86.4072	89.3549	71.3268	68.226	85.4811	87.442	71.0009	101.243	156.802	87.5392	71.1304	167.449	163.421	109.86	72.8422	80.2056	100.287	80.1037	124.744	93.6877
41	103.892	88.271	88.6088	61.3997	73.8211	85.3198	88.6293	70.6383	67.0926	85.126	86.4925	71.3275	99.4481	155.884	85.3167	69.1376	167.143	162.587	108.645	71.5921	79.7428	98.8734	79.7385	123.732	92.6606
42	102.2	86.3602	87.3527	60.2047	72.9402	84.0601	86.9686	69.3288	66.1432	84.7534	84.9145	69.3522	98.245	155.273	83.5155	66.6166	166.687	162.108	108.602	70.8951	78.734	98.4857	79.4195	122.847	92.0383
43	101.512	87.597	85.5452	58.9482	72.053	83.5383	85.993	68.3082	65.6792	83.887	84.0831	68.2052	96.8147	154.58	82.3772	64.315	165.496	161.508	106.82	69.1557	78.2381	96.6256	78.6208	121.703	90.8893
44	100.555	88.1135	85.3917	57.8457	71.3707	81.7756	83.83	67.7377	65.254	83.7127	82.6659	66.8818	95.4463	153.545	80.8241	62.1444	164.998	160.514	106.816	67.9183	77.3236	96.1787	78.1414	121.788	90.1994
45	98.9596	86.8333	84.1624	56.6759	70.076	80.6932	83.2093	66.2676	64.1765	83.9591	81.576	65.7355	93.9712	153.785	80.0528	60.7334	164.331	160.771	105.579	67.2415	76.5606	95.6343	77.9455	120.953	89.3905
46	100.367	87.4168	82.8806	55.5358	69.3602	79.2001	81.9719	65.3005	62.4961	83.3753	81.1692	63.074	92.3403	153.207	79.0123	58.9075	163.53	160.678	105.478	65.8341	76.8379	94.1508	77.2656	120.788	88.89
47	98.4576	84.8551	82.4523	54.3952	68.5621	79.132	80.7877	64.7111	60.706	82.6262	80.5035	63.1491	90.7866	153.056	78.2299	56.8994	162.924	159.827	104.584	65.6999	75.9915	93.131	76.8732	119.602	88.0283
48	98.5417	85.924	81.2637	53.5075	67.6673	77.6875	79.7853	63.5624	59.0691	82.6548	80.3064	61.5691	89.5398	152.26	77.7821	55.4384	162.52	159.467	103.511	63.9859	75.6137	92.1372	76.5016	118.805	87.1462
49	97.3137	84.5864	80.6481	52.5401	67.2271	76.5027	79.835	62.4561	57.8841	82.4267	78.9522	61.1992	88.4378	152.092	76.482	53.7859	161.929	158.675	103.034	62.861	74.6024	91.0053	76.0075	118.636	86.5808
50	96.8438	84.475	80.1729	51.5159	66.5399	75.0006	78.0061	62.3277	56.854	82.3437	77.6615	58.5806	87.0907	151.12	75.1871	52.1585	161.535	158.495	102.644	61.7353	74.5164	90.1559	75.501	118.561	87.1945
51	95.7269	84.431	79.1128	50.5683	66.1669	74.8057	77.8963	61.3573	55.9049	81.4371	76.6212	57.9528	86.2143	151.725	74.3638	50.8055	160.96	159.026	102.829	61.1658	73.9232	88.8928	74.9727	117.358	85.3374
52	95.2568	83.7206	78.7671	49.7272	65.7485	73.2377	75.91	61.1507	54.7723	80.6556	75.9137	57.7411	84.8348	151.407	73.9096	49.6707	160.712	158.515	102.774	60.6608	73.4676	88.5561	74.7678	117.206	84.7374
53	94.5503	84.8448	78.7375	48.883	65.112	72.8368	74.3287	60.2914	53.5752	79.7628	74.0129	56.3008	83.5214	150.862	73.1331	48.2441	161.036	158.25	101.631	59.9281	72.636	87.2934	74.396	117.048	84.3594
54	96.281	83.2374	78.1497	48.0241	64.3535	73.7545	73.481	58.5418	52.2109	79.074	72.3752	55.6837	82.7475	150.872	72.1018	47.4156	160.692	157.819	101.495	59.6521	72.0227	86.216	74.0033	116.365	84.8084
55	94.4174	83.3591	77.8128	47.1335	63.9305	72.7769	71.8082	58.4845	51.8713	77.9306	71.8189	54.8433	81.7945	150.761	70.8034	46.2293	160.437	158.253	100.882	58.8814	71.5905	86.174	73.4886	115.915	84.1312
56	93.3201	82.0695	77.7375	46.2095	62.9846	71.9824	71.1772	57.2804	50.5438	77.1237	71.8634	53.1212	80.9981	150.16	70.696	45.0526	159.972	157.816	100.334	58.0978	71.2855	85.2327	73.1403	115.618	83.3155
57	93.6367	80.6017	76.4244	45.4394	62.7572	71.0526	70.9481	56.0226	49.2467	76.4809	70.8261	52.7257	80.3585	149.548	69.9181	43.593	159.544	156.881	100.05	57.6022	70.4842	84.7876	72.8385	114.871	82.0212
58	93.7675	80.0338	76.2538	44.75	62.1703	70.9264	69.2803	55.5192	49.5746	76.2463	69.1854	50.5504	79.0694	149.399	69.7529	42.3327	159.033	157.269	99.9781	56.8073	70.934	84.2613	72.7514	114.719	81.3677
59	92.7072	80.4214	75.9506	43.8551	62.0537	69.409	67.9417	54.0116	48.7215	74.9978	69.4723	50.6974	78.1863	149.002	69.0487	41.1489	159.418	157.451	99.9265	56.1606	69.8769	83.5401	72.2167	114.11	80.5639
60	93.4827	80.0684	75.2274	43.0521	61.3019	68.7402	66.5859	53.8766	48.5055	74.2817	67.592	50.5119	77.2603	148.911	68.46	40.3483	159.155	157.696	99.5003	55.535	69.4879	82.8647	71.9971	113.99	80.0096
61	92.7668	79.4775	75.8573	42.3278	61.0666	67.6052	65.4096	53.4787	48.4075	74.0841	66.5952	47.2651	76.6278	148.968	68.0141	39.1906	158.507	156.586	99.4953	54.3146	69.1533	82.303	71.9901	113.893	79.2008
62	91.3545	78.6577	75.6338	41.6055	60.1031	67.6691	64.2715	52.0147	47.9816	73.8589	64.8919	46.5355	75.8448	149.494	67.4349	38.0544	158.317	155.974	99.1142	54.3588	68.9007	81.488	71.7158	113.487	78.8409
63	90.3106	79.009	76.1485	40.9398	59.6214	67.0488	62.4067	51.3572	46.4605	73.0323	64.2286	46.0812	74.6137	149.081	66.7305	36.6421	158.627	156.032	99.6445	53.5502	68.64	81.4226	71.381	113.201	78.4199
64	88.9658	77.072	75.7091	40.3225	59.2325	66.586	62.2893	50.4279	46.5048	73.1454	62.7315	47.0805	73.8671	148.347	65.8776	35.4466	158.128	155.406	99.1726	52.4796	68.3878	80.3973	71.2146	113.655	78.1273
65	89.7339	77.1493	74.5404	39.7709	58.6982	66.2218	59.9682	50.3852	46.521	73.0375	62.2902	45.7873	73.3196	147.616	65.5547	34.6633	157.803	155.317	98.6949	52.2483	67.8088	79.9368	71.0162	113.103	78.0687
66	89.9348	77.0365	74.584	38.9984	58.1014	66.0867	60.6878	50.4881	44.9645	73.1445	61.2435	44.853	72.9318	147.067	65.2545	34.0362	157.524	155.254	98.3602	50.7779	67.463	79.3659	70.6827	113.204	77.2747
67	88.8954	74.4608	74.8592	38.4113	57.942	65.5537	61.98	48.8546	44.1672	72.5034	60.3973	43.8311	72.521	147.236	64.7908	33.8282	157.378	155.17	98.0449	50.6889	67.0877	78.4671	70.2038	112.713	76.7909
68	87.9862	74.025	75.0923	37.8116	57.4769	64.6906	60.7709	47.0566	44.3428	72.0431	58.9791	43.5727	72.0916	147.067	64.5858	33.4476	157.38	154.047	97.5867	49.8852	67.0577	77.5664	69.8287	112.449	76.4694
69	87.201	73.6809	74.314	37.1558	56.8089	64.5282	59.2818	47.5173	43.6774	70.5958	59.2616	42.9102	72.0621	147.018	64.3595	33.1205	157.267	154.8	97.4595	48.3116	66.9684	76.7751	69.3329	112.144	76.5835
70	86.8183	74.198	74.8323	36.4647	56.3602	64.1076	58.8863	45.9623	43.4866	71.3255	57.8592	44.9898	71.2713	146.793	64.0469	33.2161	156.796	154.702	96.9644	47.4382	66.6553	76.1387	69.3862	112.244	75.941
71	86.9536	73.5316	74.509	35.8816	56.2838	64.3888	57.1892	45.9813	43.4026	70.9864	58.0836	44.0068	70.7773	146.759	63.2446	33.1876	156.631	154.368	97.3021	46.8616	65.7776	75.9193	69.3367	111.798	75.2026
72	85.9238	72.5931	74.3649	35.3066	55.8973	65.2885	57.2027	44.926	42.8671	70.8091	57.3067	44.4527	70.4717	146.733	63.2308	32.5303	156.395	154.453	96.1102	45.9426	65.9171	75.4716	68.8589	111.828	75.0089
73	85.6898	72.5127	74.4645	34.6859	55.3649	64.3803	55.7079	43.3684	42.4686	69.9546	56.9928	42.8447	69.812	146.346	63.3556	31.6899	156.786	154.301	95.9122	45.4548	64.5195	74.9175	68.754	111.653	74.6275
74	85.2371	70.87	74.484	34.3389	55.2141	63.9469	54.7256	43.3013	42.048	69.216	54.5338	41.2817	68.9602	145.733	63.5138	31.1523	156.611	154.918	95.3996	44.5276	64.5294	74.4577	68.3184	110.814	74.0504
75	85.3367	70.4439	74.0127	33.6309	54.8404	63.2078	54.5008	43.1441	41.3997	69.1468	55.6116	41.1752	68.7026	144.804	63.3402	30.7735	156.487	154.287	95.2555	43.4534	63.8412	74.0882	67.885	110.461	73.5443
76	86.0477	68.3004	74.1565	33.1066	54.7031	63.1861	53.5275	41.441	41.3768	68.2621	54.5451	42.9156	67.7568	144.382	63.3126	30.0806	156.28	154.335	94.8881	43.164	63.8608	73.0898	67.9745	110.661	73.227
77	85.0485	67.4762	74.8024	32.5074	54.3326	62.4093	53.6098	42.4864	40.9189	67.3728	53.84	41.454	66.6681	145.272	63.4809	29.5814	156.158	154.382	94.5634	42.9505	62.8478	72.3715	67.3056	114.402	73.0668
78	85.6346	67.1848	73.4822	32.0296	54.0785	61.6951	51.4699	41.0271	40.9179	67.352	53.0799	40.7094	65.9193	144.904	63.4286	29.4164	156.18	154.521	94.393	41.8528	62.8968	71.1626	67.0382	112.707	72.2438
79	85.6378	67.3367	73.3586	31.5954	53.6578	61.3186	50.0523	40.9596	40.5559	66.5023	53.2468	40.671	65.1749	144.142	63.4785	28.972	156.385	154.232	93.6851	41.4959	62.4741	70.663	66.8836	111.445	71.9957
80	85.614	65.4442	74.0739	31.0899	52.8008	61.2561	49.8935	40.1531	40.332	65.1244	52.3522	40.4794	64.4097	144.232	63.1628	28.5577	156.502	153.795	93.311	40.8469	62.2805	69.637	66.929	111.353	71.5612
Fatigue Fig. S2F
Genotype	Cumulative specific force (mN/mm2)
WT	9464.49	7999.39	8238.67	6004.15	6898.36
Orai1R93W/+	8018.69	8062.9	6463.41	5990.28	7517.41	7948.16	6557.25
Stim1R304W/+	9384.76	13674.1	8439.19	7628.82	14406.5	14095.7
Stim1R304W/+Orai1R93W/+	10159.4	6914.23	7256.49	9694.87	7323.78	11573.2	8707.33

## Sheet: Fig. S3
Internalized nuclei Fig. S3B
Genotype	Fibers with intenalized nuclei (%)
WT	0.08	0.61	0.4	0.13
Orai1R93W/+	0.33	0.19	0.17	0.09	0.04	0.15
Stim1R304W/+	0.68	0.99	0.63	1.5	1.2	1.01
Stim1R304W/+Orai1R93W/+	0.48	0.07	0.33	0.09	0.15	0.2	0.22

## Sheet: Fig. S4
SOCE amplitude traces Fig. S4A					Resting Ca2+ Fig. S4B
Time (s)	Ca2+ (nM)				Genotype	Resting Ca2+ (nM)
	WT	Stim1R304W/+	Stim1R304W/+ Orai1+/-	Stim1R304W/+Orai1R93W/+	WT	130	125	121	114	109	107	106	145	147	152	142	143	139	85	67	63	77	87	120	119	120	125	94	79	96	37	39	91	104	110	98	60	61	65	65	60	60	65	68	69	50	42	104	40
1	93.2588	131.095	165.82	60.8571	Stim1R304W/+	556	497	564	588	664	420	556	542	551	550	159	90	77	82	89	70	199	128	132	185	189	193	186	80	90	202	212	446	570	110	195	527	103	248	195	258	333	339	507	602	530	380	706	512
2	80.8428	118.871	149.414	52.0012	Stim1R304W/+Orai1+/-	60	155	99	140	164	174	82	134	94	72	70	127	182	188	132	176	180	164	217	180	186	218	232	259	256	117	136	154	90	108	140	154	50	220	46	46	56	164	180	91	43	47	401	409
3	84.9575	127.424	151.313	56.8711	Stim1R304W/+Orai1R93W/+	80	195	150	166	147	103	96	95	101	95	80	65	32	42	48	89	86	87	87	95	101	187	178	175	180	169	146	140	160	94	114	74	80	232	355	280	150	144	165	180	180	40	40	40
4	81.9453	141.899	222.499	72.8231	SOCE amplitude Fig. S4C
5	80.1742	124.099	146.065	72.8117	Genotype	SOCE amplitude (nM)
6	82.7035	166.046	158.247	66.9129	WT	0	20	50	30	40	30	30	24	0	14	15	17	15	26	20	50	40	80	30	188	90	30	70	400	200	474	450	0	0	10	0	0
7	85.397	164.53	135.414	54.2391	Stim1R304W/+	325	210	155	80	60	100	264	460	416	320	390	300	315	305	288	377	495	425	235	248	1365	650	548	823
8	124.309	143.949	149.123	80.2231	Stim1R304W/+Orai1+/-	886	980	668	578	30	20	20	0	0	0	20	30	40	60	266	114	286	409	378	309	285	282	302	370	140	70	120	10	0	10
9	93.0759	175.835	177.432	81.8377	Stim1R304W/+Orai1R93W/+	60	70	64	80	89	62	52	50	45	67	30	40	75	70	30	70	120	230	200	24	40	50	40	60	45	20	30	35	24	22	25	25	15	25	280	121	100	129	289	290	110	250	200	200
10	85.9575	173.263	191.551	79.7444
11	112.793	172.062	203.122	80.5685
12	274.867	975.329	275.742	84.7038
13	104.138	1004.8	266.71	358.744
14	98.5284	927.946	284.251	375.158
15	118.069	896.182	292.801	308.068
16	149.729	875.004	283.198	229.744
17	184.331	813.764	378.075	200.912
18	112.392	841.469	320.908	179.985
19	86.5267	814.797	286.357	158.854
20	148.081	720.401	219.528	168.407
21	168.282	732.39	181.775	158.264
22	217.525	626.15	286.448	159.508
23	100.838	663.882	287.003	134.976
24	80.219	666.699	290.429	125.585
25	142.033	632.336	262.425	127.077
26	107.512	556.598	272.04	128.855
27	89.2547	582.094	380.843	107.347
28	138.426	571.922	281.292	101.203
29	59.0149	555.793	335.635	92.8273
30	74.3142	575.398	283.703	86.4431
31	79.0278	569.467	264.218	89.743
32	94.8314	554.083	266.006	87.3536
33	135.025	489.814	284.458	101.433
34	84.0515	529.527	317.01	106.165
35	56.9326	515.802	350.615	105.351
36	80.5046	496.794	286.53	109.609
37	93.7435	492.796	255.577	104.694
38	268.525	481.307	281.182	82.5086
39	90.4656	523.827	314.055	98.2597
40	80.6503	498.317	310.079	94.9084
41	86.1581	514.375	273.278	93.6993
42	93.491	459.318	278.373	105.158
43	80.0163	519.133	304.274	100.709
44	78.3362	524.217	333.171	106.27
45	80.4241	530.453	407.446	122.803
46	85.0461	538.504	369.398	127.851
47	74.44	530.096	338.796	128.893
48	68.7302	519.734	301.637	128.948
49	224.412	505.795	319.514	84.4024
50	89.2216	445.356	331.844	121.454
51	84.1905	507.776	385.791	112.591
52	79.2126	509.363	360.489	111.971
53	70.6422	505.943	291.927	110.997
54	147.693	427.972	325.266	108.726
55	87.2687	469.126	340.201	108.59
56	84.3418	471.531	373.91	125.187
57	62.2274	409.97	368.131	127.832
58	65.1752	466.592	323.672	125.062
59	85.4624	450.428	336.743	147.237
60	82.2305	473.462	335.749	116.248
[truncated: 45 more columns]

## Sheet: Fig. S6
Normalized counts RNA-seq Actc1 Fig. S6A					Normalized counts RNA-seq Alad Fig. S6B
Genotype	Normalized Actc1 counts				Genotype	Normalized Alad counts
WT	2673.59	1603.55	2076.24	4338.05	WT	517.011	457.336	607.98	538.99
	1637.97	4796.28	3079.11	2288.22		448.448	563.369	488.644	537.012
Stim1R304W/+	13079.3	13278.3	16163.7	14904.3	Stim1R304W/+	362.586	393.976	385.456	422.61
	22043.3	11719.4	10573.8	15647.4		355.703	359.73	360.663	351.322
Orai1R93W/+	4773.36	2481.84	2498.03	3488.43	Orai1R93W/+	492.166	501.322	443.296	513.171
Stim1R304W/+Orai1R93W/+	3612.44	4393.85	5576.02	6449.43	Stim1R304W/+Orai1R93W/+	378.183	461.008	409.107	411.549
Normalized counts RNA-seq Anxa2 Fig. S6C					Normalized counts RNA-seq Clic4 Fig. S6D
Genotype	Normalized Anxa2 counts				Genotype	Normalized Clic4 counts
WT	661.293	832.39	656.353	747.987	WT	1159.72	1373.92	1119.21	1317.23
	986.11	721.418	717.696	779.472		1413.15	1029.87	1169.26	1313.64
Stim1R304W/+	1937.82	1310.22	1634.45	1533.12	Stim1R304W/+	3457.66	2955.96	2943.21	2853.87
	1705.31	1460.72	1418.53	1529.05		3027.08	2921.44	2948.03	3097.23
Orai1R93W/+	902.767	864.634	775.769	911.301	Orai1R93W/+	1301.32	1312.88	1360.84	1211.31
Stim1R304W/+Orai1R93W/+	912.958	788.405	918.832	834.987	Stim1R304W/+Orai1R93W/+	1415.23	1439.12	1550.18	1411.16
Normalized counts RNA-seq Gpx1 Fig. S6E					Normalized counts RNA-seq Mstn Fig. S6F
Genotype	Normalized Gpx1 counts				Genotype	Normalized Mstn counts
WT	1019.81	589.37	531.152	626.989	WT	1171.75	1306.95	1381.94	2007.46
	579.295	597.783	568.267	618.463		1421.47	1246.55	1204.16	1101.49
Stim1R304W/+	878.264	948.884	983.808	1263.54	Stim1R304W/+	481.433	671.81	535.604	557.044
	938.231	777.598	930.005	963.741		519.636	586.832	634.478	606.031
Orai1R93W/+	637.684	1080.5	640.983	543.623	Orai1R93W/+	1141.9	970.796	1362.84	1459.44
Stim1R304W/+Orai1R93W/+	482.578	596.658	622.506	566.108	Stim1R304W/+Orai1R93W/+	1582.66	1599.25	2076.49	1579.43
Normalized counts RNA-seq Sod3 Fig. S6G					Normalized counts RNA-seq Thbs1 Fig. S6H
Genotype	Normalized Sod3 counts				Genotype	Normalized Thbs1 counts
WT	137.724	125.337	99.5911	85.2485	WT	175.981	170.305	151.758	96.2483
	124.899	132.557	93.8022	125.019		155.827	189.914	166.881	221.624
Stim1R304W/+	292.083	263.41	281.622	284.6	Stim1R304W/+	458.268	267.965	219.62	229.539
	324.772	226.194	237.628	290.639		317.555	227.102	202.647	318.585
Orai1R93W/+	149.225	146.268	113.819	122.935	Orai1R93W/+	196.496	235.916	188.7	222.186
Stim1R304W/+Orai1R93W/+	140.834	117.292	127.155	173.765	Stim1R304W/+Orai1R93W/+	203.865	146.87	119.415	309.119
